# Supplementary material for: Online searches of children’s oseltamivir in public primary and specialized care: Detecting influenza outbreaks in Finland using dedicated databases for health care professionals
Source: PLoS One. 2022 Aug 5;17(8):e0272040. doi: 10.1371/journal.pone.0272040 (PMC9355218; doi:10.1371/journal.pone.0272040)
Supplement: S1 Data — (XLSX) [file pone.0272040.s001.xlsx]

## Sheet: Taul1
Date	Primary care, oseltamivir oral suspension	Children's influenza dg, primary care	Specialized care, oseltamivir oral suspension	Children's influenza dg, specialized care	Children's influenza A	Children's influenza B
2012-10-29	4	4	12	1	0	1
2012-11-05	8	3	0	1	0	1
2012-11-12	14	4	0	4	0	0
2012-11-19	0	4	22	3	1	2
2012-11-26	0	4	4	1	1	1
2012-12-03	2	2	6	1	3	1
2012-12-10	0	9	0	5	0	1
2012-12-17	4	12	24	8	5	5
2012-12-24	2	1	16	9	6	7
2012-12-31	24	11	4	7	3	8
2013-01-07	20	13	32	13	13	5
2013-01-14	34	26	36	32	23	7
2013-01-21	108	44	72	43	34	17
2013-01-28	98	63	82	55	60	15
2013-02-04	100	67	90	53	90	18
2013-02-11	106	86	144	82	80	15
2013-02-18	108	91	130	66	101	23
2013-02-25	110	85	74	52	79	26
2013-03-04	68	70	76	39	81	14
2013-03-11	60	60	64	27	47	15
2013-03-18	20	50	38	32	57	16
2013-03-25	14	33	40	17	33	19
2013-04-01	18	24	280	26	33	8
2013-04-08	28	10	10	7	22	16
2013-04-15	10	8	42	8	15	11
2013-04-22	10	19	4	7	11	9
2013-04-29	0	11	2	4	4	7
2013-05-06	10	8	4	3	7	2
2013-05-13	6	5	14	3	3	2
2013-05-20	2	6	8	1	3	2
2013-05-27	4	6	2	2	2	0
2013-06-03	2	4	6	0	2	0
2013-06-10	0	4	0	1	0	0
2013-06-17	0	3	0	0	0	1
2013-06-24	0	2	0	0	0	0
2013-07-01	0	3	0	0	0	0
2013-07-08	0	0	0	0	0	0
2013-07-15	0	0	0	0	0	1
2013-07-22	2	1	0	3	0	0
2013-07-29	0	2	0	0	1	0
2013-08-05	0	0	0	0	0	0
2013-08-12	0	0	0	0	0	0
2013-08-19	0	4	2	1	0	0
2013-08-26	0	5	22	0	0	0
2013-09-02	0	8	0	0	1	0
2013-09-09	2	2	4	0	0	0
2013-09-16	0	4	12	0	0	0
2013-09-23	0	1	8	0	0	0
2013-09-30	0	5	0	0	0	0
2013-10-07	0	2	0	0	0	0
2013-10-14	0	2	6	0	0	0
2013-10-21	8	4	0	0	0	0
2013-10-28	4	2	4	0	0	0
2013-11-04	0	4	0	4	1	0
2013-11-11	2	6	4	0	5	2
2013-11-18	0	0	0	2	1	2
2013-11-25	2	3	12	4	3	1
2013-12-02	6	0	6	11	3	0
2013-12-09	8	10	24	8	13	1
2013-12-16	6	5	34	6	19	1
2013-12-23	8	8	10	7	10	2
2013-12-30	6	11	20	7	11	3
2014-01-06	2	7	24	12	10	2
2014-01-13	16	7	20	18	20	1
2014-01-20	30	16	30	20	31	0
2014-01-27	62	29	72	22	54	1
2014-02-03	66	36	126	50	46	2
2014-02-10	178	70	196	48	118	7
2014-02-17	222	88	110	34	94	7
2014-02-24	136	81	64	21	87	2
2014-03-03	210	67	36	11	56	2
2014-03-10	50	35	32	12	34	4
2014-03-17	16	24	28	12	23	2
2014-03-24	42	23	44	16	28	4
2014-03-31	8	14	12	9	17	3
2014-04-07	12	8	12	5	21	1
2014-04-14	8	7	32	5	14	2
2014-04-21	11	1	20	7	14	4
2014-04-28	6	2	20	6	11	1
2014-05-05	4	6	12	7	13	1
2014-05-12	4	6	10	3	5	0
2014-05-19	8	3	0	2	4	2
2014-05-26	10	0	2	1	3	0
2014-06-02	0	2	0	1	0	1
2014-06-09	0	2	0	0	1	0
2014-06-16	2	1	0	0	0	0
2014-06-23	0	4	0	1	1	0
2014-06-30	0	1	0	0	0	1
2014-07-07	0	5	0	0	0	0
2014-07-14	0	4	4	0	0	0
2014-07-21	0	0	6	0	0	0
2014-07-28	4	1	0	0	0	0
2014-08-04	0	3	2	0	0	0
2014-08-11	0	1	0	0	0	0
2014-08-18	2	3	0	0	1	0
2014-08-25	0	2	0	1	0	0
2014-09-01	0	7	0	0	0	0
2014-09-08	0	6	2	0	0	0
2014-09-15	4	4	0	1	0	0
2014-09-22	0	0	0	1	0	0
2014-09-29	4	6	0	0	0	0
2014-10-06	0	3	0	1	1	0
2014-10-13	0	5	0	1	1	0
2014-10-20	4	1	0	0	1	0
2014-10-27	0	4	0	0	0	0
2014-11-03	2	6	0	1	0	0
2014-11-10	2	3	0	0	3	1
2014-11-17	4	9	12	3	5	0
2014-11-24	2	6	16	5	6	0
2014-12-01	6	11	10	9	14	2
2014-12-08	24	16	66	22	43	6
2014-12-15	4	18	54	13	60	10
2014-12-22	14	9	52	30	38	7
2014-12-29	78	19	32	18	47	12
2015-01-05	62	21	54	18	33	8
2015-01-12	54	40	26	17	42	12
2015-01-19	86	48	42	23	49	13
2015-01-26	60	60	82	23	68	21
2015-02-02	122	60	100	32	59	16
2015-02-09	108	74	80	48	76	33
2015-02-16	138	61	114	40	73	31
2015-02-23	72	42	62	36	64	40
2015-03-02	136	46	64	35	52	43
2015-03-09	76	54	66	32	57	42
2015-03-16	58	29	48	23	37	37
2015-03-23	40	25	88	34	29	29
2015-03-30	52	17	40	13	18	29
2015-04-06	32	20	12	9	18	30
2015-04-13	20	12	34	14	11	23
2015-04-20	6	15	32	13	21	30
2015-04-27	6	9	20	8	12	11
2015-05-04	8	9	8	6	13	16
2015-05-11	0	1	8	0	10	5
2015-05-18	0	2	4	5	2	1
2015-05-25	22	5	2	1	2	2
2015-06-01	0	2	4	1	0	1
2015-06-08	4	0	0	1	1	2
2015-06-15	0	0	0	2	1	0
2015-06-22	0	1	2	0	0	0
2015-06-29	4	3	4	1	0	0
2015-07-06	0	0	0	0	1	0
2015-07-13	0	0	0	1	0	0
2015-07-20	0	3	4	0	0	1
2015-07-27	0	0	0	0	0	0
2015-08-03	0	1	0	3	0	0
2015-08-10	0	1	0	0	1	1
2015-08-17	0	1	0	0	0	0
2015-08-24	0	2	0	0	0	0
2015-08-31	0	1	4	1	0	0
2015-09-07	2	4	4	2	0	0
2015-09-14	0	0	0	1	0	0
2015-09-21	0	3	0	0	0	0
2015-09-28	0	2	0	2	0	0
2015-10-05	0	1	0	0	0	0
2015-10-12	2	1	0	0	0	0
2015-10-19	0	2	0	1	0	0
2015-10-26	0	1	0	2	0	0
2015-11-02	0	2	4	5	0	0
2015-11-09	0	1	0	1	2	3
2015-11-16	0	3	0	4	5	0
2015-11-23	2	8	14	14	10	3
2015-11-30	6	9	22	12	21	1
2015-12-07	20	12	16	20	29	4
2015-12-14	44	12	42	37	37	2
2015-12-21	62	12	92	30	57	5
2015-12-28	44	16	98	31	62	1
2016-01-04	56	26	124	47	67	4
2016-01-11	80	54	208	102	122	6
2016-01-18	190	105	308	176	249	13
2016-01-25	384	232	330	155	352	14
2016-02-01	308	236	125	109	295	17
2016-02-08	175	173	122	112	201	33
2016-02-15	115	139	64	63	178	58
2016-02-22	64	84	71	46	76	52
2016-02-29	35	51	52	53	56	44
2016-03-07	55	32	55	46	47	52
2016-03-14	31	28	34	35	32	69
2016-03-21	15	27	39	29	23	74
2016-03-28	21	24	41	40	17	63
2016-04-04	35	26	28	31	5	85
2016-04-11	11	24	30	29	2	62
2016-04-18	14	17	19	20	1	48
2016-04-25	13	17	9	14	4	46
2016-05-02	9	7	18	14	3	24
2016-05-09	10	9	8	6	2	18
2016-05-16	4	3	3	1	0	7
2016-05-23	0	0	0	3	0	1
2016-05-30	0	1	2	0	0	0
2016-06-06	0	2	0	2	0	0
2016-06-13	0	1	1	1	0	0
2016-06-20	1	2	0	1	0	1
2016-06-27	0	1	1	0	0	0
2016-07-04	0	1	3	2	0	0
2016-07-11	0	0	2	0	1	0
2016-07-18	1	0	1	1	0	0
2016-07-25	0	3	0	0	0	0
2016-08-01	1	2	0	1	0	0
2016-08-08	0	0	0	1	0	0
